# Supplementary material for: Construction of Porphyrin-Based Bimetallic Nanomaterials with Photocatalytic Properties
Source: Molecules. 2024 Feb 3;29(3):708. doi: 10.3390/molecules29030708 (PMC10856655; doi:10.3390/molecules29030708)
Supplement: Supplementary file 1 [file molecules-29-00708-s001.zip]

Archive with 1 entries (1 files):
- molecules-2798610-supplementary.pdf
